# Supplementary material for: Discovering epistatic feature interactions from neural network models of regulatory DNA sequences
Source: Bioinformatics. 2018 Sep 8;34(17):i629–37. doi: 10.1093/bioinformatics/bty575 (PMC6129272; doi:10.1093/bioinformatics/bty575)
Supplement: Supplementary Data [file bty575_supp.zip]

Archive with 3 entries (2 files):
- bty575-suppl_data/
- bty575-suppl_data/desktop.ini
- bty575-suppl_data/Supplement.pdf
